# Supplementary material for: A Modified Method Incorporating Multiplex PCR Reveals Fusobacterium Prevalence in Southern Chinese Population and Its Correlations in Cancers
Source: Microb Biotechnol. 2025 Dec 25;18(12):e70292. doi: 10.1111/1751-7915.70292 (PMC12740677; doi:10.1111/1751-7915.70292)
Supplement: Supplementary file 2 — Table S1: mbt270292‐sup‐0002‐TableS1.xlsx. [file MBT2-18-e70292-s004.xlsx]

## Sheet: Sheet1
Supplemental Table 1 The subspecies markers identified in Bi, et al and Krieger, et al papers.
Species	Marker	Identity values	Literature
Fn subsp. nucleatum	SR-n1	87.6%-100%	Bi, et al.
	SR-n2	87.6%-100%	Bi, et al.
	SR-n3	87.6%-100%	Bi, et al.
	SR-n4	87.6%-100%	Bi, et al.
	SR-n5	87.6%-100%	Bi, et al.
	SR-n6	87.6%-100%	Bi, et al.
	Fn. nucleatum	85%-98%	Krieger, et al.
Fn subsp. animalis	SR-a1	87.6%-100%	Bi, et al.
	SR-a2	87.6%-100%	Bi, et al.
	SR-a3	87.6%-100%	Bi, et al.
	Fn. animalis	85%-98%	Krieger, et al.
Fn subsp. vincentii	SR-v1	87.6%-100%	Bi, et al.
	SR-v2	87.6%-100%	Bi, et al.
	Fn. vincentii	85%-98%	Krieger, et al.
Fn subsp. polymorphum	SR-p1	87.6%-100%	Bi, et al.
	SR-p2	87.6%-100%	Bi, et al.
	SR-p3	87.6%-100%	Bi, et al.
	Fn. polymorphum	85%-98%	Krieger, et al.
