# Supplementary material for: A Modified Method Incorporating Multiplex PCR Reveals Fusobacterium Prevalence in Southern Chinese Population and Its Correlations in Cancers
Source: Microb Biotechnol. 2025 Dec 25;18(12):e70292. doi: 10.1111/1751-7915.70292 (PMC12740677; doi:10.1111/1751-7915.70292)
Supplement: Supplementary file 3 — Table S2: mbt270292‐sup‐0003‐TableS2.xlsx. [file MBT2-18-e70292-s015.xlsx]

## Sheet: Sheet1
Supplemental table 2. Bacterial genomes used in this study.
Assembly/GenBank accession	Original organism name in the NCBI database	Sepcies reassigned or further classified by this study	Species/subspecies name used in this study	Strain	Assembly level
GCA_000158275.2	Fusobacterium animalis 7_1	Fusobacterium nucleatum subsp. animalis		7_1	Complete Genome
GCA_000158535.2	Fusobacterium animalis D11	Fusobacterium nucleatum subsp. animalis		D11	Scaffold
GCA_000162355.2	Fusobacterium animalis 3_1_33	Fusobacterium nucleatum subsp. animalis		3_1_33	Scaffold
GCA_000218645.2	Fusobacterium animalis 21_1A	Fusobacterium nucleatum subsp. animalis		21_1A	Chromosome
GCA_000218655.1	Fusobacterium animalis 11_3_2	Fusobacterium nucleatum subsp. animalis		11_3_2	Scaffold
GCA_000234075.2	Fusobacterium polymorphum F0401	Fusobacterium nucleatum subsp. animalis		F0401	Contig
GCA_000400875.1	Fusobacterium animalis 4_8	Fusobacterium nucleatum subsp. animalis		4_8	Complete Genome
GCA_000479225.1	Fusobacterium nucleatum CTI-5	Fusobacterium nucleatum subsp. animalis		CTI-5	Scaffold
GCA_000479245.1	Fusobacterium nucleatum CTI-3	Fusobacterium nucleatum subsp. animalis		CTI-3	Scaffold
GCA_000479285.1	Fusobacterium nucleatum CTI-1	Fusobacterium nucleatum subsp. animalis		CTI-1	Scaffold
GCA_001296085.1	Fusobacterium animalis	Fusobacterium nucleatum subsp. animalis		KCOM 1279	Complete Genome
GCA_001296145.1	Fusobacterium animalis	Fusobacterium nucleatum subsp. animalis		KCOM 1325	Complete Genome
GCA_001546435.1	Fusobacterium nucleatum	Fusobacterium nucleatum subsp. animalis		MJR7757B	Scaffold
GCA_002573475.1	Fusobacterium animalis	Fusobacterium nucleatum subsp. animalis		KCOM 1280 (= ChDC F318)	Contig
GCA_002762005.1	Fusobacterium animalis	Fusobacterium nucleatum subsp. animalis		P2_CP	Contig
GCA_002762015.1	Fusobacterium animalis	Fusobacterium nucleatum subsp. animalis		P2_LM	Contig
GCA_002884895.1	Fusobacterium nucleatum	Fusobacterium nucleatum subsp. animalis		UMB0249	Scaffold
GCA_000479265.1	Fusobacterium nucleatum CTI-2	Fusobacterium nucleatum subsp. nucleatum		CTI-2	Scaffold
GCA_001296165.1	Fusobacterium nucleatum subsp. nucleatum ChDC F316	Fusobacterium nucleatum subsp. nucleatum		KCOM 1322	Complete Genome
GCA_001510735.1	Fusobacterium nucleatum subsp. nucleatum	Fusobacterium nucleatum subsp. nucleatum		ChDC F311	Scaffold
GCA_002211605.1	Fusobacterium nucleatum subsp. nucleatum	Fusobacterium nucleatum subsp. nucleatum		ChDC F317	Complete Genome
GCA_003019295.1	Fusobacterium nucleatum subsp. nucleatum ATCC 25586	Fusobacterium nucleatum subsp. nucleatum		25586	Complete Genome
GCA_003019785.1	Fusobacterium nucleatum subsp. nucleatum ATCC 23726	Fusobacterium nucleatum subsp. nucleatum		ATCC 23726	Complete Genome
GCA_000153625.1	Fusobacterium polymorphum ATCC 10953	Fusobacterium nucleatum subsp. polymorphum		ATCC 10953	Chromosome
GCA_000479185.1	Fusobacterium nucleatum CTI-6	Fusobacterium nucleatum subsp. polymorphum		CTI-6	Contig
GCA_000523555.1	Fusobacterium nucleatum 13_3C	Fusobacterium nucleatum subsp. polymorphum		13_3C	Scaffold
GCA_001433955.1	Fusobacterium polymorphum	Fusobacterium nucleatum subsp. polymorphum		ChDC F306	Complete Genome
GCA_001457555.1	Fusobacterium polymorphum	Fusobacterium nucleatum subsp. polymorphum		NCTC10562	Complete Genome
GCA_002202115.1	Fusobacterium polymorphum	Fusobacterium nucleatum subsp. polymorphum		KCOM 1260 (=ChDC F218)	Chromosome
GCA_002204435.1	Fusobacterium polymorphum	Fusobacterium nucleatum subsp. polymorphum		KCOM 1001	Scaffold
GCA_002211625.1	Fusobacterium polymorphum	Fusobacterium nucleatum subsp. polymorphum		KCOM 1275	Complete Genome
GCA_002417615.1	Fusobacterium nucleatum	Fusobacterium nucleatum subsp. polymorphum		12230 MIT 2016	Contig
GCA_002573625.1	Fusobacterium polymorphum	Fusobacterium nucleatum subsp. polymorphum		KCOM 1232 (= ChDC F37)	Scaffold
GCA_002591465.1	Fusobacterium polymorphum	Fusobacterium nucleatum subsp. polymorphum		KCOM 1274 (=ChDC F309)	Scaffold
GCA_002591475.1	Fusobacterium polymorphum	Fusobacterium nucleatum subsp. polymorphum		KCOM 1267(=ChDC F290)	Scaffold
GCA_002591505.1	Fusobacterium polymorphum	Fusobacterium nucleatum subsp. polymorphum		KCOM 1248 (=ChDC F113)	Scaffold
GCA_002591515.1	Fusobacterium polymorphum	Fusobacterium nucleatum subsp. polymorphum		KCOM 1271 (=ChDC F305)	Scaffold
GCA_002591545.1	Fusobacterium polymorphum	Fusobacterium nucleatum subsp. polymorphum		KCOM 1257 (=ChDC F186)	Scaffold
GCA_002591555.1	Fusobacterium polymorphum	Fusobacterium nucleatum subsp. polymorphum		KCOM 1002 (=ChDC F175)	Scaffold
GCA_002591585.1	Fusobacterium polymorphum	Fusobacterium nucleatum subsp. polymorphum		KCOM 1278 (=ChDC F313)	Scaffold
GCA_002591645.1	Fusobacterium polymorphum	Fusobacterium nucleatum subsp. polymorphum		KCOM 1330 (=ChDC F330)	Scaffold
GCA_003226385.1	Fusobacterium nucleatum	Fusobacterium nucleatum subsp. polymorphum		12230	Contig
GCA_003932835.1	Fusobacterium nucleatum	Fusobacterium nucleatum subsp. polymorphum		OH5060	Contig
GCA_000158255.2	Fusobacterium vincentii 4_1_13	Fusobacterium nucleatum subsp. vincentii		4_1_13	Scaffold
GCA_000162235.2	Fusobacterium vincentii 3_1_36A2	Fusobacterium nucleatum subsp. vincentii		3_1_36A2	Complete Genome
GCA_000163915.2	Fusobacterium vincentii 3_1_27	Fusobacterium nucleatum subsp. vincentii		3_1_27	Complete Genome
GCA_000279975.1	Fusobacterium vincentii ATCC 51190	Fusobacterium nucleatum subsp. vincentii		ATCC 51190	Contig
GCA_000347315.1	Fusobacterium nucleatum CC53	Fusobacterium nucleatum subsp. vincentii		CC53	Contig
GCA_000479205.1	Fusobacterium nucleatum CTI-7	Fusobacterium nucleatum subsp. vincentii		CTI-7	Scaffold
GCA_001854465.1	Fusobacterium nucleatum	Fusobacterium nucleatum subsp. vincentii		AB1	Scaffold
GCA_002749995.1	Fusobacterium vincentii	Fusobacterium nucleatum subsp. vincentii		KCOM 2880	Contig
GCA_002764055.1	Fusobacterium vincentii	Fusobacterium nucleatum subsp. vincentii		KCOM 2931	Complete Genome
GCA_900450795.1	Fusobacterium vincentii	Fusobacterium nucleatum subsp. vincentii		NCTC11326	Contig
GCA_003019315.1	Fusobacterium mortiferum ATCC 9817	Fusobacterium mortiferum		ATCC 9817	Complete Genome
GCA_903181465.1	Fusobacterium mortiferum	Fusobacterium mortiferum		NZ_Fusobacterium_mortiferum_9G6_BL_hyb	Contig
GCA_003470285.1	Fusobacterium mortiferum	Fusobacterium mortiferum		AM25-18LB	Scaffold
GCA_000158195.2	Fusobacterium mortiferum ATCC 9817	Fusobacterium mortiferum		ATCC 9817	Scaffold
GCA_027666755.1	Fusobacterium mortiferum	Fusobacterium mortiferum		AM73-22pH9TA	Scaffold
GCA_003438345.1	Fusobacterium mortiferum	Fusobacterium mortiferum		OM06-15BH	Scaffold
GCA_021532115.1	Fusobacterium mortiferum	Fusobacterium mortiferum		ET45	Contig
GCA_902387645.1	Fusobacterium mortiferum	Fusobacterium mortiferum		MGYG-HGUT-02485	Scaffold
GCA_003470805.1	Fusobacterium mortiferum	Fusobacterium mortiferum		AM25-1	Scaffold
GCA_021531635.1	Fusobacterium mortiferum	Fusobacterium mortiferum		An874	Contig
GCA_016902335.1	Fusobacterium mortiferum	Fusobacterium mortiferum		An425	Contig
GCA_945901345.1	Fusobacterium mortiferum	Fusobacterium mortiferum		ERR1606222_bin.5_metaWRAP_v1.3_MAG	Contig
GCA_958368135.1	Fusobacterium mortiferum	Fusobacterium mortiferum		SRR17798016_bin.10_MetaWRAP_v1.3_MAG	Contig
GCA_944391595.1	Fusobacterium mortiferum	Fusobacterium mortiferum		BRZ_MQ__bin21	Contig
GCA_949289175.1	Fusobacterium mortiferum	Fusobacterium mortiferum		O61_L4_308308_idba_bin.14	Scaffold
GCA_959596625.1	Fusobacterium mortiferum	Fusobacterium mortiferum		SRR16280065_bin.19_MetaWRAP_v1.3_MAG	Contig
GCA_016900045.1	Fusobacterium mortiferum	Fusobacterium mortiferum		An814	Contig
GCA_022786685.1	Fusobacterium mortiferum	Fusobacterium mortiferum		SUG1088	Contig
GCA_959602395.1	Fusobacterium mortiferum	Fusobacterium mortiferum		SRR16244402_bin.9_MetaWRAP_v1.3_MAG	Contig
GCA_028722945.1	Fusobacterium mortiferum	Fusobacterium mortiferum		SUG1829	Contig
GCA_958434685.1	Fusobacterium mortiferum	Fusobacterium mortiferum		SRR22541673_bin.7_MetaWRAP_v1.3_MAG	Contig
GCA_958449025.1	Fusobacterium mortiferum	Fusobacterium mortiferum		ERR9610756_bin.4_MetaWRAP_v1.3_MAG	Contig
GCA_034115965.1	Fusobacterium mortiferum	Fusobacterium mortiferum		SUG3596	Contig
GCA_034179395.1	Fusobacterium mortiferum	Fusobacterium mortiferum		SUG3597	Contig
GCA_034088185.1	Fusobacterium mortiferum	Fusobacterium mortiferum		SUG3595	Contig
GCA_022774245.1	Fusobacterium mortiferum	Fusobacterium mortiferum		SUG836	Contig
GCA_958444155.1	Fusobacterium mortiferum	Fusobacterium mortiferum		ERR4918965_bin.9_MetaWRAP_v1.3_MAG	Contig
GCA_022776485.1	Fusobacterium mortiferum	Fusobacterium mortiferum		SUG675	Contig
GCA_945829845.1	Fusobacterium mortiferum	Fusobacterium mortiferum		SRR5240730_bin.4_metaWRAP_v1.3_MAG	Contig
GCA_945875755.1	Fusobacterium mortiferum	Fusobacterium mortiferum		ERR1855552_bin.15_metaWRAP_v1.3_MAG	Contig
GCA_938049045.1	Fusobacterium mortiferum	Fusobacterium mortiferum		ERR1600575_bin.99_CONCOCT_v1.1_MAG	Contig
GCA_016902555.1	Fusobacterium mortiferum	Fusobacterium mortiferum		An397	Contig
GCA_905212055.1	Fusobacterium mortiferum	Fusobacterium mortiferum		SRR413677-bin.30	Contig
GCA_945788395.1	Fusobacterium mortiferum	Fusobacterium mortiferum		SRR3176534_bin.31_metaWRAP_v1.3_MAG	Contig
GCA_021626885.1	Fusobacterium mortiferum	Fusobacterium mortiferum		C14_31.fa	Scaffold
GCA_958415265.1	Fusobacterium mortiferum	Fusobacterium mortiferum		ERR10960912_bin.10_MetaWRAP_v1.3_MAG	Contig
GCA_945993095.1	Fusobacterium mortiferum	Fusobacterium mortiferum		SRR12203226_bin.1_metaWRAP_v1.3_MAG	Contig
GCA_036552165.1	Fusobacterium mortiferum	Fusobacterium mortiferum		DOME_MAG_8898	Contig
GCA_003019675.1	Fusobacterium ulcerans	Fusobacterium ulcerans		ATCC 49185	Complete Genome
GCA_900683735.1	Fusobacterium ulcerans ATCC 49185	Fusobacterium ulcerans		Fusobacterium ulcerans ATCC 49185	Complete Genome
GCA_900478315.1	Fusobacterium ulcerans	Fusobacterium ulcerans		NCTC12112	Complete Genome
GCA_000158315.2	Fusobacterium ulcerans ATCC 49185	Fusobacterium ulcerans		ATCC 49185	Scaffold
GCA_000242995.2	Fusobacterium ulcerans 12-1B	Fusobacterium ulcerans		12_1B	Scaffold
GCA_902373815.1	Fusobacterium ulcerans	Fusobacterium ulcerans		MGYG-HGUT-01327	Scaffold
GCA_020590195.1	Fusobacterium ulcerans	Fusobacterium ulcerans		DFI.2.86	Contig
GCA_020593925.1	Fusobacterium ulcerans	Fusobacterium ulcerans		DFI.2.87	Contig
GCA_003463295.1	Fusobacterium ulcerans	Fusobacterium ulcerans		OF01-15LB	Scaffold
GCA_959598145.1	Fusobacterium ulcerans	Fusobacterium ulcerans		SRR16280113_bin.36_MetaWRAP_v1.3_MAG	Contig
GCA_030843265.1	Fusobacterium ulcerans	Fusobacterium ulcerans		N1166.6	Contig
GCA_905201875.1	Fusobacterium ulcerans	Fusobacterium ulcerans		SRR341588-bin.2	Contig
GCA_959028855.1	Fusobacterium ulcerans	Fusobacterium ulcerans		SRR13494523_bin.1_MetaWRAP_v1.3_MAG	Contig
GCA_036300645.1	Fusobacterium ulcerans	Fusobacterium ulcerans		DOME_MAG_1253	Contig
GCA_938039905.1	Fusobacterium ulcerans	Fusobacterium ulcerans		ERR1190612_bin.14_CONCOCT_v1.1_MAG	Contig
GCA_020743985.1	Fusobacterium ulcerans	Fusobacterium ulcerans		CHK160-14138	Contig
GCA_003019655.1	Fusobacterium varium ATCC 27725	Fusobacterium varium		ATCC 27725	Complete Genome
GCA_902387585.1	Fusobacterium varium	Fusobacterium varium		MGYG-HGUT-02486	Contig
GCA_963921615.1	Fusobacterium varium	Fusobacterium varium		ena-SAMPLE-TAB-10-01-2024-09:53:06:039-238940	Scaffold
GCA_003470425.1	Fusobacterium varium	Fusobacterium varium		AM22-17	Scaffold
GCA_036907355.1	Fusobacterium varium	Fusobacterium varium		Fv63kaz	Contig
GCA_003436335.1	Fusobacterium varium	Fusobacterium varium		TM07-10	Scaffold
GCA_036867555.1	Fusobacterium varium	Fusobacterium varium		Fv36kaz	Contig
GCA_021531855.1	Fusobacterium varium	Fusobacterium varium		K11	Contig
GCA_015555635.1	Fusobacterium varium	Fusobacterium varium		1001254B_151014_B5	Scaffold
GCA_027669435.1	Fusobacterium varium	Fusobacterium varium		AM48-6-r	Scaffold
GCA_027672075.1	Fusobacterium varium	Fusobacterium varium		AM21-29	Scaffold
GCA_000159915.2	Fusobacterium varium ATCC 27725	Fusobacterium varium		ATCC 27725	Scaffold
GCA_025757605.1	Fusobacterium varium	Fusobacterium varium		KR001_HAM_0062	Complete Genome
GCA_900637705.1	Fusobacterium varium	Fusobacterium varium		NCTC10560	Complete Genome
GCA_947643915.1	Fusobacterium varium	Fusobacterium varium		SRR17794287_bin.27_metawrap_v1.3_MAG	Contig
GCA_958437045.1	Fusobacterium varium	Fusobacterium varium		SRR17798048_bin.6_MetaWRAP_v1.3_MAG	Contig
GCA_021443715.1	Fusobacterium varium	Fusobacterium varium		MAG38	Scaffold
GCA_905193615.1	Fusobacterium varium	Fusobacterium varium		ERR1190829-bin.4	Contig
GCA_022770385.1	Fusobacterium varium	Fusobacterium varium		SUG5	Contig
GCA_034102705.1	Fusobacterium varium	Fusobacterium varium		SUG3599	Contig
GCA_938041565.1	Fusobacterium varium	Fusobacterium varium		ERR1430453_bin.113_CONCOCT_v1.1_MAG	Contig
GCA_945900165.1	Fusobacterium varium	Fusobacterium varium		ERR1606222_bin.8_metaWRAP_v1.3_MAG	Contig
GCA_003732525.1	Fusobacterium necrophorum subsp. funduliforme	Fusobacterium necrophorum		F1260	Complete Genome
GCA_004006635.1	Fusobacterium necrophorum subsp. necrophorum	Fusobacterium necrophorum		ATCC 25286	Complete Genome
GCA_003812825.1	Fusobacterium necrophorum	Fusobacterium necrophorum		FDAARGOS_565	Complete Genome
GCA_003019715.1	Fusobacterium necrophorum subsp. funduliforme	Fusobacterium necrophorum		1_1_36S	Complete Genome
GCA_003732505.1	Fusobacterium necrophorum subsp. funduliforme	Fusobacterium necrophorum		F1291	Complete Genome
GCA_900104395.1	Fusobacterium necrophorum	Fusobacterium necrophorum		ATCC 25286	Scaffold
GCA_008801775.1	Fusobacterium necrophorum subsp. funduliforme	Fusobacterium necrophorum		CCUG 42162	Contig
GCA_000262225.1	Fusobacterium necrophorum subsp. funduliforme ATCC 51357	Fusobacterium necrophorum		ATCC 51357	Contig
GCA_030180395.1	Fusobacterium necrophorum	Fusobacterium necrophorum		BRON_32	Contig
GCA_030180645.1	Fusobacterium necrophorum	Fusobacterium necrophorum		BRON_12	Contig
GCA_030180805.1	Fusobacterium necrophorum	Fusobacterium necrophorum		BRON_6	Contig
GCA_030180665.1	Fusobacterium necrophorum	Fusobacterium necrophorum		BRON_13	Contig
GCA_030180445.1	Fusobacterium necrophorum	Fusobacterium necrophorum		BRON_29	Contig
GCA_030180485.1	Fusobacterium necrophorum	Fusobacterium necrophorum		BRON_28	Contig
GCA_030180825.1	Fusobacterium necrophorum	Fusobacterium necrophorum		BRON_4	Contig
GCA_030180905.1	Fusobacterium necrophorum	Fusobacterium necrophorum		BRON_2	Contig
GCA_030180695.1	Fusobacterium necrophorum	Fusobacterium necrophorum		BRON_14	Contig
GCA_030180785.1	Fusobacterium necrophorum	Fusobacterium necrophorum		BRON_7	Contig
GCA_030180475.1	Fusobacterium necrophorum	Fusobacterium necrophorum		BRON_23	Contig
GCA_030180545.1	Fusobacterium necrophorum	Fusobacterium necrophorum		BRON_22	Contig
GCA_030180465.1	Fusobacterium necrophorum	Fusobacterium necrophorum		BRON_25	Contig
GCA_004134955.1	Fusobacterium necrophorum	Fusobacterium necrophorum		KG34	Contig
GCA_030180505.1	Fusobacterium necrophorum	Fusobacterium necrophorum		BRON_27	Contig
GCA_030180835.1	Fusobacterium necrophorum	Fusobacterium necrophorum		BRON_5	Contig
GCA_030180565.1	Fusobacterium necrophorum	Fusobacterium necrophorum		BRON_17	Contig
GCA_902386295.1	Fusobacterium necrophorum	Fusobacterium necrophorum		MGYG-HGUT-02362	Contig
GCA_030180765.1	Fusobacterium necrophorum	Fusobacterium necrophorum		BRON_8	Contig
GCA_030180585.1	Fusobacterium necrophorum	Fusobacterium necrophorum		BRON_20	Contig
GCA_030180625.1	Fusobacterium necrophorum	Fusobacterium necrophorum		BRON_15	Contig
GCA_030180925.1	Fusobacterium necrophorum	Fusobacterium necrophorum		BRON_1	Contig
GCA_004134945.1	Fusobacterium necrophorum	Fusobacterium necrophorum		KG35	Contig
GCA_030180685.1	Fusobacterium necrophorum	Fusobacterium necrophorum		BRON_11	Contig
GCA_030180885.1	Fusobacterium necrophorum	Fusobacterium necrophorum		BRON_9	Contig
GCA_030180865.1	Fusobacterium necrophorum	Fusobacterium necrophorum		BRON_3	Contig
GCA_018205675.1	Fusobacterium necrophorum	Fusobacterium necrophorum		DD16	Contig
GCA_018206635.1	Fusobacterium necrophorum	Fusobacterium necrophorum		DD41	Contig
GCA_030180405.1	Fusobacterium necrophorum	Fusobacterium necrophorum		BRON_30	Contig
GCA_030180575.1	Fusobacterium necrophorum	Fusobacterium necrophorum		BRON_18	Contig
GCA_018205295.1	Fusobacterium necrophorum	Fusobacterium necrophorum		DD5	Contig
GCA_030180725.1	Fusobacterium necrophorum	Fusobacterium necrophorum		BRON_10	Contig
GCA_000600355.1	Fusobacterium necrophorum subsp. funduliforme B35	Fusobacterium necrophorum		B35	Contig
GCA_018206505.1	Fusobacterium necrophorum subsp. funduliforme	Fusobacterium necrophorum		DD37	Contig
GCA_001597575.1	Fusobacterium necrophorum subsp. funduliforme	Fusobacterium necrophorum		F1351	Contig
GCA_001597445.1	Fusobacterium necrophorum subsp. funduliforme	Fusobacterium necrophorum		F1250	Contig
GCA_001596485.1	Fusobacterium necrophorum subsp. funduliforme	Fusobacterium necrophorum		LS_1264	Contig
GCA_001597385.1	Fusobacterium necrophorum subsp. funduliforme	Fusobacterium necrophorum		LS_1291	Contig
GCA_001597485.1	Fusobacterium necrophorum subsp. funduliforme	Fusobacterium necrophorum		F1314	Contig
GCA_001597525.1	Fusobacterium necrophorum subsp. funduliforme	Fusobacterium necrophorum		F1353	Contig
GCA_001597475.1	Fusobacterium necrophorum subsp. funduliforme	Fusobacterium necrophorum		F1309	Contig
GCA_001597305.1	Fusobacterium necrophorum subsp. funduliforme	Fusobacterium necrophorum		LS_1195	Contig
GCA_001597465.1	Fusobacterium necrophorum subsp. funduliforme	Fusobacterium necrophorum		F1267	Contig
GCA_001597545.1	Fusobacterium necrophorum subsp. funduliforme	Fusobacterium necrophorum		F1330	Contig
GCA_001596495.1	Fusobacterium necrophorum subsp. funduliforme	Fusobacterium necrophorum		LS_1197	Contig
GCA_002762025.1	Fusobacterium necrophorum subsp. funduliforme	Fusobacterium necrophorum		P1_LM	Contig
GCA_001597325.1	Fusobacterium necrophorum subsp. funduliforme	Fusobacterium necrophorum		LS_1280	Contig
GCA_001597565.1	Fusobacterium necrophorum subsp. funduliforme	Fusobacterium necrophorum		F1365	Contig
GCA_000622045.1	Fusobacterium necrophorum HUN048	Fusobacterium necrophorum		HUN048	Scaffold
GCA_001597405.1	Fusobacterium necrophorum subsp. funduliforme	Fusobacterium necrophorum		F1285	Contig
GCA_001597335.1	Fusobacterium necrophorum subsp. funduliforme	Fusobacterium necrophorum		LS_1272	Contig
GCA_001596475.1	Fusobacterium necrophorum subsp. funduliforme	Fusobacterium necrophorum		LS_1260	Contig
GCA_002761995.1	Fusobacterium necrophorum subsp. funduliforme	Fusobacterium necrophorum		P1_CP	Contig
GCA_001597395.1	Fusobacterium necrophorum subsp. funduliforme	Fusobacterium necrophorum		F1248	Contig
GCA_000292975.1	Fusobacterium necrophorum subsp. funduliforme Fnf 1007	Fusobacterium necrophorum		Fnf 1007	Contig
GCA_001597315.1	Fusobacterium necrophorum subsp. funduliforme	Fusobacterium necrophorum		LS_1266	Contig
GCA_000158295.2	Fusobacterium necrophorum D12	Fusobacterium necrophorum		D12	Scaffold
GCA_000691745.1	Fusobacterium necrophorum DJ-2	Fusobacterium necrophorum		DJ-2	Contig
GCA_000691705.1	Fusobacterium necrophorum DAB	Fusobacterium necrophorum		DAB	Contig
GCA_000691645.1	Fusobacterium necrophorum BL	Fusobacterium necrophorum		BL	Contig
GCA_000691685.1	Fusobacterium necrophorum BFTR-1	Fusobacterium necrophorum		BFTR-1	Contig
GCA_000691725.1	Fusobacterium necrophorum BFTR-2	Fusobacterium necrophorum		BFTR-2	Contig
GCA_000691665.1	Fusobacterium necrophorum DJ-1	Fusobacterium necrophorum		DJ-1	Contig
GCA_034182345.1	Fusobacterium necrophorum	Fusobacterium necrophorum		SUG3603	Contig
GCA_034086285.1	Fusobacterium necrophorum	Fusobacterium necrophorum		SUG3602	Contig
GCA_905188175.1	Fusobacterium necrophorum	Fusobacterium necrophorum		ERR414493-bin.20	Contig
GCA_938023115.1	Fusobacterium necrophorum	Fusobacterium necrophorum		ERR414493_bin.34_CONCOCT_v1.1_MAG	Contig
GCA_021443685.1	Fusobacterium necrophorum	Fusobacterium necrophorum		MAG39	Scaffold
GCA_022784125.1	Fusobacterium necrophorum	Fusobacterium necrophorum		SUG1006	Contig
GCA_022787675.1	Fusobacterium necrophorum	Fusobacterium necrophorum		SUG1073	Contig
GCA_945828425.1	Fusobacterium necrophorum	Fusobacterium necrophorum		SRR5240737_bin.4_metaWRAP_v1.3_MAG	Contig
GCA_945873285.1	Fusobacterium necrophorum	Fusobacterium necrophorum		ERR1855541_bin.19_metaWRAP_v1.3_MAG	Contig
GCA_945966395.1	Fusobacterium necrophorum	Fusobacterium necrophorum		SRR12203238_bin.1_metaWRAP_v1.3_MAG	Contig
GCA_030180745.1	Fusobacterium necrophorum	Fusobacterium necrophorum		BRON_19	Contig
GCA_900451075.1	Fusobacterium necrophorum subsp. necrophorum	Fusobacterium necrophorum		NCTC13726	Contig
GCA_000814775.1	Fusobacterium necrophorum subsp. funduliforme B35	Fusobacterium necrophorum		B35	Contig
GCA_000242215.1	Fusobacterium necrophorum subsp. funduliforme 1_1_36S	Fusobacterium necrophorum		1_1_36S	Scaffold
Excleded:
Assembly/GenBank accession	Original organism name in the NCBI database	Sepcies reassigned or further classified by this study	Species/subspecies name used in this study	Strain	Assembly level
GCA_002356455.1	Fusobacterium varium			Fv113-g1	Complete Genome
GCA_021531615.1	Fusobacterium varium			An876	Contig
GCA_937922145.1	Fusobacterium varium			ERR528745_bin.40_CONCOCT_v1.1_MAG	Contig
