# Supplementary material for: A Modified Method Incorporating Multiplex PCR Reveals Fusobacterium Prevalence in Southern Chinese Population and Its Correlations in Cancers
Source: Microb Biotechnol. 2025 Dec 25;18(12):e70292. doi: 10.1111/1751-7915.70292 (PMC12740677; doi:10.1111/1751-7915.70292)
Supplement: Supplementary file 4 — Table S3: mbt270292‐sup‐0004‐TableS3.xlsx. [file MBT2-18-e70292-s002.xlsx]

## Sheet: Sheet1
Supplemental table 3 The confusion matrixes of Fusobacterium nucleatum subsp. nucleatum.
PCR result	Amplicon sequencing result
	Sequencing(+)	Sequencing(-)	Total
PCR(+)	8	3	11
PCR(-)	0	38	38
Total	8	41	49
