# Supplementary material for: A Modified Method Incorporating Multiplex PCR Reveals Fusobacterium Prevalence in Southern Chinese Population and Its Correlations in Cancers
Source: Microb Biotechnol. 2025 Dec 25;18(12):e70292. doi: 10.1111/1751-7915.70292 (PMC12740677; doi:10.1111/1751-7915.70292)
Supplement: Supplementary file 5 — Table S4: mbt270292‐sup‐0005‐TableS4.xlsx. [file MBT2-18-e70292-s009.xlsx]

## Sheet: Sheet1
Supplemental table 4 The confusion matrixes of Fusobacterium nucleatum subsp. animals.
PCR result	Amplicon sequencing result
	Sequencing(+)	Sequencing(-)	Total
PCR(+)	36	1	37
PCR(-)	1	11	12
Total	37	12	49
