# Supplementary material for: A Modified Method Incorporating Multiplex PCR Reveals Fusobacterium Prevalence in Southern Chinese Population and Its Correlations in Cancers
Source: Microb Biotechnol. 2025 Dec 25;18(12):e70292. doi: 10.1111/1751-7915.70292 (PMC12740677; doi:10.1111/1751-7915.70292)
Supplement: Supplementary file 9 — Table S8: mbt270292‐sup‐0009‐TableS8.xlsx. [file MBT2-18-e70292-s003.xlsx]

## Sheet: Sheet1
Supplemental table 8 The confusion matrixes of Fusobacterium ulcerans.
PCR result	Amplicon sequencing result
	Sequencing(+)	Sequencing(-)	Total
PCR(+)	12	4	16
PCR(-)	2	31	33
Total	14	35	49
