# Supplementary material for: A Modified Method Incorporating Multiplex PCR Reveals Fusobacterium Prevalence in Southern Chinese Population and Its Correlations in Cancers
Source: Microb Biotechnol. 2025 Dec 25;18(12):e70292. doi: 10.1111/1751-7915.70292 (PMC12740677; doi:10.1111/1751-7915.70292)
Supplement: Supplementary file 10 — Table S9: mbt270292‐sup‐0010‐TableS9.xlsx. [file MBT2-18-e70292-s001.xlsx]

## Sheet: Sheet1
Supplemental table 9 The confusion matrixes of Fusobacterium varium.
PCR result	Amplicon sequencing result
	Sequencing(+)	Sequencing(-)	Total
PCR(+)	11	5	16
PCR(-)	4	29	33
Total	15	34	49
