# Supplementary material for: A Modified Method Incorporating Multiplex PCR Reveals Fusobacterium Prevalence in Southern Chinese Population and Its Correlations in Cancers
Source: Microb Biotechnol. 2025 Dec 25;18(12):e70292. doi: 10.1111/1751-7915.70292 (PMC12740677; doi:10.1111/1751-7915.70292)
Supplement: Supplementary file 12 — Table S11: mbt270292‐sup‐0012‐TableS11.xlsx. [file MBT2-18-e70292-s006.xlsx]

## Sheet: Sheet1
Supplemental table 11 The sensitivity and specificity of multiplex PCR assay relative to sequencing method in 49 of human faecal samples.
Fusobacterium	Sensitivity (%)	Specificity (%)
subsp. polymorphum	100	82.61
subsp. nucleatum	100	92.68
subsp. vincentii	100	85.19
subsp. animals	97.3	91.67
F. mortiferum	75.68	75
F. varium	73.33	85.29
F. ulcerans	85.71	88.57
F. necrophorum	-*	-*
*: no positive specimens
