# Supplementary material for: A Modified Method Incorporating Multiplex PCR Reveals Fusobacterium Prevalence in Southern Chinese Population and Its Correlations in Cancers
Source: Microb Biotechnol. 2025 Dec 25;18(12):e70292. doi: 10.1111/1751-7915.70292 (PMC12740677; doi:10.1111/1751-7915.70292)
Supplement: Supplementary file 13 — Table S12: mbt270292‐sup‐0013‐TableS12.xlsx. [file MBT2-18-e70292-s008.xlsx]

## Sheet: sheet 1
Supplemental table 12. The characteristics of clinical study participants.
Characteristic	All subjects (n=336)	Cases (n=254)	Control (n=82)	p value
Age, years	57.50 (46.25-66.00）	60.50(53.00-69.00)	48.00(37.75-59.00)	＜0.001
Gender (n,%)				0.189
Male	211(62.80)	154(60.63)	57(69.51)
Female	125(37.20)	100(39.37)	25(30.49)
BMI, Kg/m2	23.43(20.84-25.86)	23.03(20.06-24.91)	24.45(22.70-26.76)	＜0.001
NA	4(1.19）	2(0.79)	2(2.44)
SBP, mmHg	123.00(114.00-139.00)	125.50(115.00-139.00)	122.00(112.75-136.00)	0.122
NA	0	0	0
DBP, mmHg	79.00(70.00-87.00)	79.00(70.75-87.00)	79.00(67.00-85.00)	0.107
NA	0	0	0
HR, beats/min	81.00(72.00-91.00)	82.50(75.00-92.00)	75.50(69.75-86.25)	0.005
NA	0	0	0
FBG, mmol/L	5.20(4.75-5.75)	5.13(4.69-5.97）	5.27（4.90-5.72）	0.884
NA	7(2.08)	6(2.36)	1(1.22)
UA, umol/L	370.50(288.00-432.00)	333.00（268.00-401.25）	416.00（353.00-504.50）	＜0.001
NA	85(25.30)	84(33.07)	1(1.22)
Hb, g/L	132.00(115.00-145.00)	120.00（109.75-134.00）	147.00（138.75-153.25）	＜0.001
NA	1(0.30)	0	1(1.22)
ALT, IU/L	19.50(13.00-29.00)	17.00(12.00-28.00）	23.00(16.00-31.25）	＜0.001
NA	8(2.38)	7(2.76)	1(1.22)
FOB (n,%)	62(18.45)	62(24.41)	0	＜0.001
NA	6(1.79)	6(2.36)	0
CEA, ug/L	2.09(1.34-3.30)	2.60（1.60-4.75）	1.58(1.09-2.40）	＜0.001
NA	61(18.15)	50(19.69)	11(13.41)
Note: BMI = body mass index, SBP = systolic blood pressure, DBP = diastolic blood pressure, HR = heart rate, FBG= fast blood glucose, UA= unic acid, Hb= hemoglobin, ALT= alanine aminotransferase, FOB= feces occult blood, CEA= carcinoembryonic antigen. Chi-square tests were used to compare rates, and Mann–Whitney tests were used to compare measured values.
