# Supplementary material for: A Modified Method Incorporating Multiplex PCR Reveals Fusobacterium Prevalence in Southern Chinese Population and Its Correlations in Cancers
Source: Microb Biotechnol. 2025 Dec 25;18(12):e70292. doi: 10.1111/1751-7915.70292 (PMC12740677; doi:10.1111/1751-7915.70292)
Supplement: Supplementary file 14 — Table S13: mbt270292‐sup‐0014‐TableS13.xlsx. [file MBT2-18-e70292-s012.xlsx]

## Sheet: Sheet1
Supplemental Table 13 The p-values from the pairwise comparisons between the ROC curves by Delong test.
Index1	Index2	AUC difference	P value
FN	FM	0.0382	<0.01
FN	FU	0.043	>0.05
FN	FNE	0.0379	>0.05
FM	FU	0.0376	<0.001
FM	FNE	0.0297	<0.001
FU	FNE	0.0321	>0.05
FM	FN+FM	-0.026	>0.05
FN+FM	FN+FM+FU	-0.008	>0.05
FN+FM	FN+FM+FU+FNE	-0.028	>0.05
FN+FM+FU	FN+FM+FU+FNE	-0.02	>0.05
FN+FM+BMI+Hb	FN+FM+FU+FNE+BMI+Hb	-0.006	>0.05
FN+FM	FN+FM+BMI+Hb	-0.181	<0.001
