# Supplementary material for: A Modified Method Incorporating Multiplex PCR Reveals Fusobacterium Prevalence in Southern Chinese Population and Its Correlations in Cancers
Source: Microb Biotechnol. 2025 Dec 25;18(12):e70292. doi: 10.1111/1751-7915.70292 (PMC12740677; doi:10.1111/1751-7915.70292)
Supplement: Supplementary file 15 — Table S14: mbt270292‐sup‐0015‐TableS14.xlsx. [file MBT2-18-e70292-s010.xlsx]

## Sheet: Sheet1
Supplemental table 14. The characteristics of biobank study participants.
Characteristic	Control (n=82)	CRC (n=21)	p value	Lung cancer (n=49)	p value
Age, years	48.00(37.75-59.00)	69.50(62.25-71.00)	＜0.001	57.00(52.25-65.75)	＜0.001
Gender (n,%)
Male	57(69.51)	12(57.14)	0.282	27(55.10)	0.132
Female	25(30.49)	9(42.86)		22(44.90)
BMI, Kg/m2	24.45(22.70-26.76)	23.04(18.74-25.74)	0.048	22.77(20.98-25.32)	0.171
NA	2(2.44)	0		0
SBP, mmHg	122(112.75-136.00)	136.50(125.75-146.50)	0.028	126.50(117.00-136.50)	0.014
NA	0	0		0
DBP, mmHg	79.00(67.00-85.00)	78.00(71.25-83.50)	0.7	78.50(70.50-85.75)	0.25
NA	0	0		0
HR, beats/min	75.50(69.75-86.25)	79.00(72.50-88.25)	0.544	76.00(69.00-84.50)	0.681
NA	0	0		0
FBG, mmol/L	5.27（4.90-5.72）	5.43(4.60-6.27)	0.07	5.07(4.49-6.32)	0.075
NA	1(1.22)	0		1(2.04)
UA, umol/L	416.00（353.00-504.50）	345.00(298.00-404.75)	0.015	327.00(276.25-383.25)	＜0.001
NA	1(1.22)	5(23.81)		18(36.73)
Hb, g/L	147.00（138.75-153.25）	128.00(113.50-143.00)	＜0.001	128.00(113.50-133.00)	＜0.001
NA	1(1.22)	0		1(2.04)
ALT, IU/L	23.00（16.00-31.25）	14.00(10.50-19.25)	＜0.001	16.00(10.00-25.00)	0.058
NA	1(1.22)	0		0
FOB (n,%)	0	19(90.48)	＜0.001	1(2.33)	0.344
NA	0	2(9.52)		6(12.24)
CEA, ug/L	1.58（1.09-2.40）	5.10(2.30-15.51)	＜0.001	2.70(1.35-4.88)	＜0.001
NA	11(13.41)	0		9(18.37)
Note: BMI = body mass index, SBP = systolic blood pressure, DBP = diastolic blood pressure, HR = heart rate, FBG= fast blood glucose, UA= unic acid, Hb= hemoglobin, ALT= alanine aminotransferase, FOB= feces occult blood, CEA= carcinoembryonic antigen, CRC = colorectal cancer. Chi-square tests were used to compare rates, and Mann–Whitney tests were used to compare measured values.
